# Supplementary material for: Getting Started in Gene Orthology and Functional Analysis
Source: PLoS Comput Biol. 2010 Mar 26;6(3):e1000703. doi: 10.1371/journal.pcbi.1000703 (PMC2845645; doi:10.1371/journal.pcbi.1000703)
Supplement: Table S1 — Selection of Ortholog resources. (0.03 MB XLS) [file pcbi.1000703.s001.xls]

## Sheet: Sheet1
Categories	Ortholog Resource	Website	Species	Notes
Clustering of functionally identical gene pairs	COG	http://www.ncbi.nlm.nih.gov/COG/	Bacteria, Yeast	The first work to attempt to tackle the transitivity issue of BBH.
	KOG	http://www.ncbi.nlm.nih.gov/COG/	Eukaryotic Organisms	High false positive BBH rates. Inspired further clustering work to build ortholog groups by refining true positive BBH linkages.
	eggNOG	http://eggnog.embl.de/	Bacteria, Archaea, Eukarya	Introduced a method to detect false positive BBH due to gene fusion and protein domain shuffling.
	Inparanoid	http://inparanoid.sbc.su.se/	Prokaryotic and Eukaryotic Organisms	Used outgroup to estimate the accuracy of BBH linkage. Assigned bootstrap-based confidence values to ortholog groups
	MultiParanoid	http://multiparanoid.sbc.su.se/	Eukaryotic Organisms	Extension of Inparanoid. Overcame Inparanoid’s limitation that ortholog groups can only be constructed between pair-wise species.
	TGI	http://compbio.dfci.harvard.edu/tgi/	Eukaryotic Organisms	Sequence alignments were based on assembled ESTs. Simple BBH linkage.
	OMA	http://www.cbrg.ethz.ch/research/orthologous/index	Prokaryotic and Eukaryotic Organisms	Functional and phylogenetic analysis. Include genes from 352 species
	Roundup	http://roundup.hms.harvard.edu/site/index.php	Prokaryotic and Eukaryotic Organisms	Ortholog distribution
	OrthoMCL	http://www.orthomcl.org/	Prokaryotic and Eukaryotic Organisms	Markov Clustering of BBH linkages. P-value of protein alignments was assigned to BBH linkage as its weight. Weights were normalized to reduce effects of recent duplication
Identification of internodes indicating functional divergence on phylogenetic tree	TreeFam	http://www.treefam.org/	Animal	A good tool for gene tree reconciliation: TreeBeST. Functional partition strategy was based on coarse taxonomy concept: if ancestor is outside animal, gene tree is partitioned. This led to the specificity issue of TreeFam, i.e it included different functions in the same ortholog group. It manually curates ortholog groups to tackle this issue.
	Phylomedb	http://phylomedb.bioinfo.cipf.es/	Prokaryotic and Eukaryotic Organisms	No reconciliation. Functional partition was based on gene tree.
	EnsemblCompara	http://www.ensembl.org/	Eukaryotic Organisms	Reconciliation. Gene duplication before any speciation events were regarded as functional divergence events.
	Fungal Orthogroups Repository	http://www.broad.mit.edu/regev/orthogroups/	Fungi	SYNERGY algorithm. Reconciliation and functional partition at the same time. Functional partition strategy is same as EnsemblCompara
